# Supplementary material for: Deep Sequencing of ESTs from Nacreous and Prismatic Layer Producing Tissues and a Screen for Novel Shell Formation-Related Genes in the Pearl Oyster
Source: PLoS One. 2011 Jun 22;6(6):e21238. doi: 10.1371/journal.pone.0021238 (PMC3120837; doi:10.1371/journal.pone.0021238)
Supplement: Table S1 — Known nacreous and prismatic genes and their expression levels. (XLSX) [file pone.0021238.s005.xlsx]

## Sheet: Sheet1
	Supplementary Table 1. Known nacreous and prismatic genes and their expression levels
		Source	Gene number	TPM				Total reads	Reference
				ME	P	PS
	Nacreous genes
	MSI60	Pinctada fucata	000411	131.023	2114.9	259.031		214	Sudo et al., 1997
	MSI25	Pinctada fucata	000348	29.1163	406.251	120.265		49	AB210136
	Pif177	Pinctada fucata	000532	43.6745	872.246	37.0045		80	Suzuki et al., 2009
	Nacrein	Pinctada fucata	000113	1019	2623	56		400	Miyamoto et al., 1996
	N66	Pinctada maxima	012525	0	35.8457	0		3	Kono et al., 2000
	PFMG1	Pinctada fucata	022516 (PFMG1)	0	35.8457	0		3	Liu et al., 2007
			001594 (PFMG1-2)	145.582	227.023	46.2556		34	This study
	ACCBP	Pinctada fucata	002998	145.582	95.5886	0		18	Ma et al., 2007
	N16s	Pinctada fucata	004254 (N16.3)	0	0	1138		123	Samata et al., 1999 Miyashita et al., 2000
			001362 (N16.5)	334.838	35.8457	203.525		48	Samata et al., 1999 Miyashita et al., 2000
			000686 (N16.6)	451	48	28		38	This study
			003968 (N16.7)	0	550	0		46	This study
	CalP	Pinctada fucata	000429	553.21	465.994	55.5067		83	Yan et al., 2007
	N19	Pinctada fucata	014278 (N19)	0	47.7943	0		4	Yano et al., 2007
			016419 (N19-2)	0	0	27.7534		3	This study
	Prismatic genes
	Aspein	Pinctada fucata	000005	4061.73	4146.15	27.7534		629	Tsukamoto et al., 2004
	Prismalin-14	Pinctada fucata	000141	1252	1577.21	0		218	Suzuki et al., 2004
	KRMP1	Pinctada fucata	000013	3217	1972	13		400	Zhang et al., 2006
	KRMP3	Pinctada fucata	000011	3494	2844	65		485	Zhang et al., 2006
	KRMP4	Pinctada fucata	000044	1907	2629	194		372	Zhang et al., 2006
	Prismin	Pinctada fucata	000028	3668.66	3966.93	0		584	Takagi & Miyashita, 2010
	Prisilkin-39	Pinctada fucata	000434	641	442	0		81	Kong et al., 2009
	Shematrin1	Pinctada fucata	000052 (shematrin1)	1456	1386	93		226	Yano et al., 2006
			000006 (shematrin1-2)	3479.4	2449.46	5458.16		1034	This study
	Shematrin2	Pinctada fucata	000003 (shematrin2)	4833.31	4671.89	1350.66		869	Yano et al., 2006
			000074 (shematrin2-2)	2795	2043	111		375	This study
	Shematrin3	Pinctada fucata	002009	378.512	35.8457	0		29	Yano et al., 2006
	Shematrin4	Pinctada fucata	025855	29.1163	0	0		2	Yano et al., 2006
	Shematrin5	Pinctada fucata	000271	407.628	1517.47	0		155	Yano et al., 2006
	Shematrin6	Pinctada fucata	000037	4906.1	4755.53	0		735	Yano et al., 2006
	Shematrin7	Pinctada fucata	000508	902.606	370.406	0		93	Yano et al., 2006
	TPM, transcripts per million; ME, mantle edge; P, pallium; PS, pearl sac.
		PFMG1-2, N16.6, N16.7, N19-2, shematrin1-2 and shematrin2-2 are novel isoforms found in this study.
